# Supplementary material for: Progress and Prospects of Developing Climate Resilient Wheat in South Asia Using Modern Pre-Breeding Methods
Source: Curr Genomics. 2021 Dec 30;22(6):440–9. doi: 10.2174/1389202922666210705125006 (PMC8886626; doi:10.2174/1389202922666210705125006)
Supplement: Supplementary file 1 [file CG-22-440_SD1.zip]

Archive with 2 entries (1 files):
- CG-22-440_SD1/
- CG-22-440_SD1/CG-22-440_SD1.xlsx
