# Supplementary material for: Progress and Prospects of Developing Climate Resilient Wheat in South Asia Using Modern Pre-Breeding Methods
Source: Curr Genomics. 2021 Dec 30;22(6):440–9. doi: 10.2174/1389202922666210705125006 (PMC8886626; doi:10.2174/1389202922666210705125006)
Supplement: Supplementary file 1 [file CG-22-440_SD1.zip › CG-22-440_SD1/CG-22-440_SD1.xlsx]

## Sheet: 10SATYN_HEAT
	Trial Name :	10THSTRESS ADAPTIVE TRAIT YNHT																																										Known genes
																																												INTERTEK ID	snpTA00023	snpTA00413	snpTA00069	snpTA00056	snpTA00027
	Trial Abbr :	10SATYN_HEAT																																										CIMMYT ID	CIMwMAS0001	CIMwMAS0052	CIMwMAS0094	CIMwMAS0071	CIMwMAS0056
	TID :	700067																																										Gene	Lr34	Lr34	Lr46	Lr67	Lr68
	OCC :																																											Marker Name	Lr34_TCCIND	Lr34jagger	Lr46_SNP1G22	Lr67_TM4	Lr68-2
	Cycle :	INT2020																																										Inheritance	Co-dominant	Co-dominant	Co-dominant	Co-dominant	Co-dominant
	Program :	BW						HEAT STRESS													YIELD POTENTIAL															DROUGHT STRESS								Call 1 (FAM)	INS:INS - Lr34-	C:C - Lr34+	G:G - Lr46-	C:C - Lr67+	T:T - Lr68+
								Agronomic traits													Agronomic traits															Agronomic traits								Call 2 (VIC)	-: - - Lr34+	A:A - Lr34-	A:A - Lr46+	G:G - Lr67-	C:C - Lr68-
								Grain yield	Thousand grain weight	Harvest Index	Biomass	Grain number	Spike number	Grain number per spike	Grain weight per spike	Grain filling period	Grain filling rate	Plant height	Heading	Maturity	Grain yield	Thousand grain weight	Harvest Index	Biomass	Grain number	Spike number	Grain number per spike	Grain weight per spike	Grain filling period	Grain filling rate	Plant height	Heading	Maturity	RUST	RUST.1	Grain yield	Thousand grain weight	Grain number	Grain filling period	Grain filling rate	Plant height	Heading	Maturity	Call 3 (HET)	-:INS - Het	A:C - Het	A:G - Het	G:C - Het	C:T - Het
								YLD	TGW	HI	BM	GM2	SM2	GPS	GWPS	GFP	GFR	Height	DTH	DTM	YLD	TGW	HI	BM	GM2	SM2	GPS	GWPS	GFP	GFR	Height	DTH	DTM	RUST	RUST.1	YLD	TGW	GM2	GFP	GFR	Height	DTH	DTM	No amplification	NA	NA	NA	NA	NA
Ent	Cid	Sid	GID	Cross	Sel_Hist	Origin	TYPE	t/ha	g		g/m2	#/m2	#/m2	#	g	%	g/m2 day	cm	day	day	t/ha	g		g/m2	#/m2	#/m2	#	g	%	g/m2 day	cm	day	day	1=resistant		t/ha	g	#/m2	%	g/m2 day	cm	day	day		X1	X2	X3	X4	X5
9401	61665	1	304660	LOCAL CHECK		\\0	LOC CHK	NA	NA	NA	NA	NA	NA	NA	NA	NA	NA	NA	NA	NA	NA	NA	NA	NA	NA	NA	NA	NA	NA	NA	NA	NA	NA	NA	NA	NA	NA	NA	NA	NA	NA	NA	NA	NA	NA	NA	NA	NA	NA
9402	639483	92	8753169	KS940935.7.1.2/2*PASTOR/4/FRAME//MILAN/KAUZ/3/PASTOR/5/D67.2/PARANA 66.270//AE.SQUARROSA (320)/3/CUNNINGHAM/4/VORB	PTSS14Y00103S-0B-099Y-099B-35Y-020Y-0B	MXI19-20\C10SATYN HT\7	PT	3.465	24.3	0.3785	917	14325	430	33.45	0.8	32.65	14.15	94.5	45.5	75	6.62	NA	NA	NA	NA	NA	NA	NA	36.55	16.5	111	64.5	109.5	3	MR	4.7	39.35	11944	32.3	14.7	104.5	62	99		Lr34-	Lr34+	Lr46+	Lr67-	Lr68-
9403	639483	93	8753240	KS940935.7.1.2/2*PASTOR/4/FRAME//MILAN/KAUZ/3/PASTOR/5/D67.2/PARANA 66.270//AE.SQUARROSA (320)/3/CUNNINGHAM/4/VORB	PTSS14Y00103S-0B-099Y-099B-8Y-020Y-0B	MXI19-20\C10SATYN HT\8	PT	3.325	26.5	0.3575	930.5	12598.5	452	27.85	0.7	30.7	14.45	88.5	47	75	6.115	NA	NA	NA	NA	NA	NA	NA	35.1	15.5	103.5	68	112.5	2.5	MR	4.73	38.2	12378	30.35	15.5	104.75	65	100.5		Lr34-	Lr34+	Lr46+	Lr67-	Lr68+
9404	639515	108	8753219	WBLL4//OAX93.24.35/WBLL1/5/D67.2/PARANA 66.270//AE.SQUARROSA (320)/3/CUNNINGHAM/4/VORB	PTSS14Y00135S-0B-099Y-099B-39Y-020Y-0B	MXI19-20\C10SATYN HT\10	PT	3.305	28.2	0.372	890	11730.5	436.5	26.9	0.75	27	15	78	54.5	81.5	7.05	NA	NA	NA	NA	NA	NA	NA	30.55	20.15	106.5	74.5	114.5	2	R	5.475	43.55	12573	30.1	17.7	103	67	103		Lr34-	Lr34+	Lr46+	Lr67-	Lr68-
9405	639587	106	8753191	CROC_1/AE.SQUARROSA (213)//PGO/3/BAV92/4/PIHA//WORRAKATTA/2*PASTOR/3/PRL/2*PASTOR	PTSS14Y00207S-0B-099Y-099B-3Y-020Y-0B	MXI19-20\C10SATYN HT\11	PT	3.42	27.5	0.368	928.5	12457	385.5	32.45	0.9	26.9	16.35	86	52	78	6.21	NA	NA	NA	NA	NA	NA	NA	32.05	17	111	72.5	114	3	MR	4.87	42.55	11463.5	31.1	15	103.5	67	104.5		Lr34-	Lr34+	Lr46+	Lr67-	Lr68-
9406	639587	107	8753192	CROC_1/AE.SQUARROSA (213)//PGO/3/BAV92/4/PIHA//WORRAKATTA/2*PASTOR/3/PRL/2*PASTOR	PTSS14Y00207S-0B-099Y-099B-4Y-020Y-0B	MXI19-20\C10SATYN HT\12	PT	3.27	NA	NA	NA	NA	NA	NA	NA	36	11.3	90.5	46.5	80.5	6.02	NA	NA	NA	NA	NA	NA	NA	38.35	13.85	111	65	113.5	2.5	MR	5.36	39.95	13413.5	35.45	14.7	102.25	61.5	103		Lr34-	Lr34+	Lr46+	Lr67-	Lr68-
9407	639587	112	8753197	CROC_1/AE.SQUARROSA (213)//PGO/3/BAV92/4/PIHA//WORRAKATTA/2*PASTOR/3/PRL/2*PASTOR	PTSS14Y00207S-0B-099Y-099B-33Y-020Y-0B	MXI19-20\C10SATYN HT\15	PT	3.105	25.7038	0.36208	822.181	11596.5	391.304	29.5238	0.805797	30.05	12.7	81	52	81.5	7.26	NA	NA	NA	NA	NA	NA	NA	35.85	17.7	109.5	68.5	114.5	3	MR	4.755	41.05	11593	32.05	14.65	95	64	101.5		Lr34-	Lr34+	Lr46+	Lr67-	NA
9408	639965	70	8753225	NAC/5/2*D67.2/PARANA 66.270//AE.SQUARROSA (320)/3/CUNNINGHAM/4/VORB	PTSS14B00048T-099Y-099B-15Y-020Y-0B	MXI19-20\C10SATYN HT\21	PT	3.41	26.5	0.368	925.5	12852	540	23.95	0.65	35.9	12.15	82	45	78	6.755	NA	NA	NA	NA	NA	NA	NA	38.3	15.85	101	63.5	111	2	R	4.955	39.7	12500.5	33.15	15.05	99.5	61.5	99.5		Lr34-	Lr34+	Lr46+	Lr67-	Lr68-
9409	711574	63	8753214	MTRWA92.161/PRINIA/5/SERI*3//RL6010/4*YR/3/PASTOR/4/BAV92/6/W15.92/4/PASTOR//HXL7573/2*BAU/3/WBLL1	PTSS11Y00185S-0B-099Y-099Y-099Y-20Y-020Y-0B	MXI19-20\C10SATYN HT\26	PT	3.305	25.9	0.3475	950.5	12755	447.5	28.55	0.75	27.3	15.8	85	51	77	6.81	NA	NA	NA	NA	NA	NA	NA	33.45	18.15	106	69.5	112	2	R	5.415	37.85	14316	32	16.95	101.5	63	100		Lr34-	Lr34+	Lr46+	Lr67-	Lr68+
9410	683304	77	8931700	CROC_1/AE.SQUARROSA (333)//2*KUTZ	PTSS15B00034T-099Y-099M-23Y-0Y-020Y-0B	MXI19-20\C10SATYN HT\46	PT	2.98	NA	NA	NA	NA	NA	NA	NA	28.2	12.4	75.5	56	85	7.35	NA	NA	NA	NA	NA	NA	NA	31.9	19.6	109.5	75	117.5	4	MS	5.275	NA	NA	31.9	15.75	101.5	66.5	105		Lr34-	Lr34+	Lr46-	Lr67-	NA
9411	683306	88	8931708	D67.2/PARANA 66.270//AE.SQUARROSA (185)/3/2*KUTZ	PTSS15B00036T-099Y-099M-13Y-0Y-020Y-0B	MXI19-20\C10SATYN HT\55	PT	3.1	NA	NA	NA	NA	NA	NA	NA	29.55	13	88.5	52	81	6.205	NA	NA	NA	NA	NA	NA	NA	34.95	15.75	111.5	68.5	113	4	MS	5.015	NA	NA	34.6	14.15	110.25	62	102.5		Lr34-	Lr34+	Lr46+	NA	Lr68-
9412	737474	26	8931712	SOKOLL/WBLL1/5/D67.2/PARANA 66.270//AE.SQUARROSA (320)/3/CUNNINGHAM/4/VORB	PTSS15Y00110S-099B-099Y-099M-5Y-020Y-0B	MXI19-20\C10SATYN HT\60	PT	2.98	NA	NA	NA	NA	NA	NA	NA	27.25	13.25	74.5	55	82.5	7.78	NA	NA	NA	NA	NA	NA	NA	31	21.6	106.5	75	116	3.5	MS	5.56	NA	NA	30.6	17.6	101.25	66.5	103		Lr34-	Lr34+	Lr46+	Lr67-	Lr68-
9413	737475	67	8931714	SOKOLL/WBLL1/5/D67.2/PARANA 66.270//AE.SQUARROSA (320)/3/CUNNINGHAM/4/VORB	PTSS15Y00111S-099B-099Y-099M-22Y-020Y-0B	MXI19-20\C10SATYN HT\62	PT	3.225	30.15	0.338	954.5	10690.5	459.5	23.3	0.7	26.05	15	75	56	82.5	7.945	52.35	0.4705	1687	15180	389	39	2.05	31.1	21.8	110	76	117.5	2.5	MR	5.22	44	11838	30.6	16.25	103.25	67.5	104.5		Lr34-	Lr34+	Lr46+	Lr67-	Lr68+
9414	737475	68	8931715	SOKOLL/WBLL1/5/D67.2/PARANA 66.270//AE.SQUARROSA (320)/3/CUNNINGHAM/4/VORB	PTSS15Y00111S-099B-099Y-099M-23Y-020Y-0B	MXI19-20\C10SATYN HT\63	PT	3.095	30.55	0.336	931.5	10129	405.5	24.95	0.75	26.5	14.05	75	56	83	7.5	NA	NA	NA	NA	NA	NA	NA	32.05	19.75	107	75.5	118.5	2.5	MR	5.07	41.2	12306	30.45	15.85	98.25	68	105		Lr34-	Lr34+	Lr46+	Lr67-	Lr68-
9415	737475	69	8931716	SOKOLL/WBLL1/5/D67.2/PARANA 66.270//AE.SQUARROSA (320)/3/CUNNINGHAM/4/VORB	PTSS15Y00111S-099B-099Y-099M-2Y-020Y-0B	MXI19-20\C10SATYN HT\64	PT	3.155	30.45	0.343	918.5	10363	418	24.95	0.75	27.7	13.7	76.5	55	83	7.595	NA	NA	NA	NA	NA	NA	NA	32.75	19.95	108	73	116	2.5	MR	5.67	42.75	13288.5	31.6	17.2	102.75	66.5	104.5		Lr34-	Lr34+	Lr46+	Lr67-	Lr68-
9416	737475	70	8931717	SOKOLL/WBLL1/5/D67.2/PARANA 66.270//AE.SQUARROSA (320)/3/CUNNINGHAM/4/VORB	PTSS15Y00111S-099B-099Y-099M-9Y-020Y-0B	MXI19-20\C10SATYN HT\65	PT	3.14	27.35	0.38	828.5	11495	386	29.85	0.8	27.25	13.95	76.5	55	82.5	7.71	NA	NA	NA	NA	NA	NA	NA	34.2	19.05	110.5	73	118.5	2	R	5.445	43.25	12606	31.6	16.45	102.75	66.5	104.5		Lr34-	Lr34+	Lr46+	Lr67-	Lr68+
9417	737478	38	8931718	MEX94.27.1.20/3/SOKOLL//ATTILA/3*BCN/5/D67.2/PARANA 66.270//AE.SQUARROSA (320)/3/CUNNINGHAM/4/VORB	PTSS15Y00114S-099B-099Y-099M-12Y-020Y-0B	MXI19-20\C10SATYN HT\67	PT	3.33	29.7	0.3495	953.5	11222.5	422	26.6	0.8	27.55	15.15	78	53	80	7.05	NA	NA	NA	NA	NA	NA	NA	32.45	19.05	111.5	72	114	2.5	MR	5.56	45.45	12239.5	31.45	17.95	105	62.5	98.5		Lr34-	Lr34+	Lr46+	Lr67-	Lr68-
9418	737502	26	8931720	SOKOLL/3/PASTOR//HXL7573/2*BAU/4/WBLL4//OAX93.24.35/WBLL1/5/D67.2/PARANA 66.270//AE.SQUARROSA (320)/3/CUNNINGHAM/4/VORB	PTSS15Y00138S-099B-099Y-099M-9Y-020Y-0B	MXI19-20\C10SATYN HT\69	PT	3.345	27.65	0.37	902.5	12083	462	26.25	0.75	27.65	15.2	81	52.5	79.5	7.37	50.25	0.478	1541.5	14666	402.5	36.5	1.85	32.45	19.65	105	73	115.5	2	R	5.385	43.65	12348.5	32.35	16.1	99.5	65	103.5		Lr34-	Lr34+	Lr46+	Lr67-	Lr68-
9419	737502	27	8931721	SOKOLL/3/PASTOR//HXL7573/2*BAU/4/WBLL4//OAX93.24.35/WBLL1/5/D67.2/PARANA 66.270//AE.SQUARROSA (320)/3/CUNNINGHAM/4/VORB	PTSS15Y00138S-099B-099Y-099M-5Y-020Y-0B	MXI19-20\C10SATYN HT\70	PT	3.48	27.8	0.361	962.5	12503	484	25.85	0.7	27.5	15.85	82	53	80	6.6	NA	NA	NA	NA	NA	NA	NA	32.3	17.5	109.5	73.5	116	3	MR	5.415	45.7	11899	31.4	16.65	101.75	66	103.5		Lr34-	Lr34+	Lr46+	Lr67-	Lr68-
9420	737516	57	8931724	SOKOLL/WBLL1/4/PIHA//WORRAKATTA/2*PASTOR/3/PRL/2*PASTOR	PTSS15Y00152S-099B-099Y-099M-24Y-020Y-0B	MXI19-20\C10SATYN HT\73	PT	3.32	30.95	0.367	903.5	10752.5	386.5	27.85	0.85	28	14.45	81	54	82	6.605	NA	NA	NA	NA	NA	NA	NA	32.2	17.8	110	73	115	2	R	5.36	43.75	12266	31.55	16.5	102.5	65.5	103		Lr34-	Lr34+	Lr46+	Lr67-	NA
9421	737516	58	8931725	SOKOLL/WBLL1/4/PIHA//WORRAKATTA/2*PASTOR/3/PRL/2*PASTOR	PTSS15Y00152S-099B-099Y-099M-3Y-020Y-0B	MXI19-20\C10SATYN HT\74	PT	3.25	NA	NA	NA	NA	NA	NA	NA	29.3	13.55	84.5	53	82	6.415	NA	NA	NA	NA	NA	NA	NA	29.75	18.55	111	76.5	116	4	MS	4.87	NA	NA	30.15	15.45	102.5	68	104.5		Lr34-	Lr34+	Lr46+	Lr67-	Lr68-
9422	737516	59	8931726	SOKOLL/WBLL1/4/PIHA//WORRAKATTA/2*PASTOR/3/PRL/2*PASTOR	PTSS15Y00152S-099B-099Y-099M-11Y-020Y-0B	MXI19-20\C10SATYN HT\75	PT	3.305	30.35	0.3835	862.5	10894	375.5	29.1	0.85	28.65	14.05	78.5	53.5	82	6.66	NA	NA	NA	NA	NA	NA	NA	33.05	17.35	109.5	73	116.5	3	MR	5.24	45.35	11549	32.2	15.7	100.5	65.5	104		Lr34-	Lr34+	Lr46+	Lr67-	Lr68-
9423	737516	60	8931727	SOKOLL/WBLL1/4/PIHA//WORRAKATTA/2*PASTOR/3/PRL/2*PASTOR	PTSS15Y00152S-099B-099Y-099M-1Y-020Y-0B	MXI19-20\C10SATYN HT\76	PT	3.085	29.1	0.341	903.5	10590	375	28.2	0.85	26.8	13.7	77.5	56.5	84	6.75	NA	NA	NA	NA	NA	NA	NA	29.8	19.3	109	77.5	117.5	3.5	MS	4.985	NA	NA	31.4	15.1	101.25	67	105		Lr34-	Lr34+	Lr46+	Lr67-	Lr68-
9424	737518	49	8931729	SOKOLL/WBLL1/4/PIHA//WORRAKATTA/2*PASTOR/3/PRL/2*PASTOR	PTSS15Y00154S-099B-099Y-099M-12Y-020Y-0B	MXI19-20\C10SATYN HT\79	PT	3.13	27.25	0.362	865	11484.5	359	32.2	0.9	29	13.35	80	52.5	81	5.55	NA	NA	NA	NA	NA	NA	NA	33.45	14.65	106.5	70.5	113.5	3	MR	5.27	40.05	13194.5	32.85	15.75	100.5	63.5	102		Lr34-	Lr34+	Lr46+	Lr67-	Lr68+
9425	737539	19	8931742	SOKOLL/3/PASTOR//HXL7573/2*BAU/4/WBLL4//OAX93.24.35/WBLL1/5/PIHA//WORRAKATTA/2*PASTOR/3/PRL/2*PASTOR	PTSS15Y00175S-099B-099Y-099M-5Y-020Y-0B	MXI19-20\C10SATYN HT\93	PT	3.065	26.65	0.373	822.5	11495	374.5	30.7	0.8	25.3	14.55	73	57	83	7.935	NA	NA	NA	NA	NA	NA	NA	30.25	22.35	106	77	117.5	2	R	5.16	39.6	13042	30.3	16.35	100	67.5	104		Lr34-	Lr34+	Lr46+	NA	Lr68-
9426	737543	26	8931744	SOKOLL/3/PASTOR//HXL7573/2*BAU/4/ASTREB/5/PIHA//WORRAKATTA/2*PASTOR/3/PRL/2*PASTOR	PTSS15Y00179S-099B-099Y-099M-11Y-020Y-0B	MXI19-20\C10SATYN HT\95	PT	3.285	26.75	0.347	947.5	12272.5	456	27	0.7	28.4	14.3	84	53	81	7.2	NA	NA	NA	NA	NA	NA	NA	34.2	18.25	114	71	115.5	3	MR	5.5	40.55	13578.5	33.35	16.2	103.75	63	102		Lr34-	Lr34+	Lr46+	Lr67-	NA
9427	737546	42	8931745	SOKOLL/WBLL1/5/CROC_1/AE.SQUARROSA (205)//BORL95/3/PRL/SARA//TSI/VEE#5/4/FRET2/6/PIHA//WORRAKATTA/2*PASTOR/3/PRL/2*PASTOR	PTSS15Y00182S-099B-099Y-099M-21Y-020Y-0B	MXI19-20\C10SATYN HT\96	PT	3.09	27.95	0.39	793.5	11058	350	31.6	0.9	26.35	14.05	74.5	56.5	83.5	7.5	NA	NA	NA	NA	NA	NA	NA	31.2	20.55	110.5	75.5	117	3	MR	5.245	41.35	12682.5	29.6	17.2	102	67.5	103		Lr34-	Lr34+	Lr46+	Lr67-	NA
9428	737589	32	8931747	BAJ #1*2/4/BETTY/3/CHEN/AE.SQ//2*OPATA	PTSS15B00078T-099Y-099M-6Y-020Y-0B	MXI19-20\C10SATYN HT\98	PT	3.495	25.4	0.388	900	13751	411	33.45	0.85	27.1	16.65	89	51.5	77.5	6.96	NA	NA	NA	NA	NA	NA	NA	33.45	18.6	112.5	69.5	112	3	MR	5.59	36.95	15143	32.35	17.75	106	61	97.5		Lr34+	Lr34-	Lr46+	Lr67-	Lr68-
9429	590602	82	7627560	STLN/MUNAL #1//2*BORL14	CMSS12B00828T-099TOPY-099M-0SY-42M-0WGY	MXI19-20\C10SATYN HT\77	CIMMYT CHK	2.49	30.9	0.361	688.5	8054.5	290.5	27.75	0.85	26.2	11.3	65.5	57	84	6.605	NA	NA	NA	NA	NA	NA	NA	28	20	98.5	80	118	2	R	5.1	39.6	12928.5	29.7	16.2	93.75	69.5	106		Lr34-	Lr34+	Lr46+	Lr67-	Lr68-
9430	334948	266	3825355	SOKOLL	CMSS97M00316S-0P20M-0P20Y-43M-010Y	MXI19-20\C10SATYN HT\51	CIMMYT CHK	2.96	26.3	0.37	800.5	11257.5	393	28.7	0.75	26.9	13.75	76.5	53.5	80	6.695	43.9	0.444	1509	15259	371	41	1.8	30.25	19.45	102	74.5	114	3	MR	5.1	38.5	13260	30.9	16.2	101.5	65.5	102		Lr34-	Lr34+	Lr46+	Lr67-	Lr68-
9431	516361	518	7806808	BORLAUG100 F2014	CMSS06Y00605T-099TOPM-099Y-099ZTM-099Y-099M-11WGY-0B-0MEX	MXI19-20\C10SATYN HT\1	CIMMYT CHK	3.21	29.3	0.3995	803	10965.5	354	31	0.95	30.5	12.85	74	52	82	7.645	47.95	0.492	1556	15929.5	326.5	49	2.35	33.9	19.85	101	70	113.5	2.5	MR	5.56	39.3	14152.5	33.8	16.15	91.25	62.5	102		Lr34-	Lr34+	Lr46+	Lr67-	Lr68-
9432	436825	31	5106304	BAJ #1	CGSS01Y00134S-099Y-099M-099M-13Y-0B	MXI19-20\C10SATYN HT\102	CIMMYT CHK	3.155	23.2	0.371	850.5	13608.5	398	34.15	0.8	29.3	14.35	87.5	48	75	6.575	44.25	0.4775	1378.5	14871	373.5	39.5	1.75	33.6	17.8	107.5	68	110	3	MR	5.13	36.75	13977	34.2	15.55	97.5	58.5	96.5		Lr34-	Lr34+	Lr46+	Lr67-	Lr68-
9433	639725	65	8071629	WBLL1//PUB94.15.1.12/WBLL1/3/MUCUY	PTSS14Y00345S-0B-099Y-099B-29Y-0B	MXI19-20\C10SATYN HT\66	NEW PT CHK	3.315	27.4	0.348	955	12093.5	344	35.35	1	28.65	14.1	77.5	53.5	82	8.27	NA	NA	NA	NA	NA	NA	NA	32.15	22.4	109	73	115	1	R	5.56	38.15	14605	32.85	16.35	102.75	64.5	103.5		Lr34-	Lr34+	Lr46+	NA	NA
9434	639708	56	8287885	MEX94.27.1.20/3/SOKOLL//ATTILA/3*BCN/4/PUB94.15.1.12/WBLL1/5/MUCUY	PTSS14Y00328S-0B-099Y-099B-19Y-020Y	MXI19-20\CHKS INT2020\17	NEW PT CHK	3.115	31.35	0.3845	809.5	9939	290.5	34.15	1.1	28.8	13.55	87	52	80	7.745	NA	NA	NA	NA	NA	NA	NA	34.35	19.6	113	70.5	115	2	R	5.82	44.1	13187	34.15	16.35	103.75	63.5	104		Lr34-	Lr34+	Lr46+	Lr67-	Lr68+
9435	605831	46	8329091	SOKOLL/5/W15.92/4/PASTOR//HXL7573/2*BAU/3/WBLL1/6/SOKOLL/3/PASTOR//HXL7573/2*BAU	PTSS12SHB00020T-0TOPB-099Y-099B-6Y-020Y-0B	MXI19-20\C10SATYN HT\92	NEW PT CHK	3	NA	NA	NA	NA	NA	NA	NA	26.75	14.3	84	52.5	78.5	6.81	NA	NA	NA	NA	NA	NA	NA	32.05	18.65	109.5	72.5	114	4	MS	5.5	NA	NA	31.7	16.95	104	65	102.5		Lr34-	Lr34+	Lr46+	Lr67-	Lr68-
9436	605831	47	8329092	SOKOLL/5/W15.92/4/PASTOR//HXL7573/2*BAU/3/WBLL1/6/SOKOLL/3/PASTOR//HXL7573/2*BAU	PTSS12SHB00020T-0TOPB-099Y-099B-25Y-020Y-0B	MXI19-20\C10SATYN HT\104	NEW PT CHK	3.28	31.45	0.3785	866.5	10435.5	331.5	31.5	1	29.2	13.95	91.5	52	80.5	7.01	NA	NA	NA	NA	NA	NA	NA	31.85	19.5	120.5	72	113	2	R	6.19	46.35	13363	31	20	113.75	64	100		Lr34-	Lr34+	Lr46+	Lr67-	Lr68+
[truncated: 62 more columns]

## Sheet: traits
Main trait abbreviation	Alternative trait abbreviations	Entity	Attribute	Variable synonyms	Trait name	Growth stage	Trait class	Trait description	Trait synonyms	Scale name
GY	GrnYld, Yld	Grain	Yield	Yld_gm2, GY_gm2, GRNYLD_g_m2	Grain yield	After physiological maturity (DS87)	Agronomical traits	Amount (weight) of grains that was harvested.		t/ha
GW	GrnWt, GrnW, KW, KrnWt	Grain	Weight	TGW, TKW, THOUWT, TGW_g	Grain weight	After physiological maturity (DS87)	Agronomical traits	Grain weight usually expressed as weight of single, one hundred, two hundred or thousand grains.	kernel weight	g/1000 grain
GN	GNO, GrnNo, KrnNo, KN	Grain	Number	GNO, grains/m2, GM2, kernel/m2, KNO, GNO_grains_m2	Grain number	After physiological maturity (DS87)	Agronomical traits	Number of grains expressed as per unit area or sample.	Kernel number	grain/m2
BM	AGBM, BMMat, BIOMAS	Plant	Aboveground biomass at maturity	BM_g_m2	Aboveground biomass at maturity	After physiological maturity (DS87)	Agronomical traits	All above-ground biomass at maturity.	Biological yield	g/m2
HI		Plant	Biomass partitioning to grain	HI_index	Harvest index	After physiological maturity (DS87)	Agronomical traits	A ratio of grain yield to total above ground biomass.	Biomass partitioning to grain	index
GPS	GRNSPK	Spike	Grain number	GRNSPK, grains/spike, GRNSPK_num	Grain number per spike	After physiological maturity (DS87)	Agronomical traits	Number of grains per spike.	Kernel number per spike, grains per spike	grain/spike
GWPS			Grain weight per spike		Grain weight per spike	After physiological maturity (DS87)	Agronomical traits	Grain weight in one spike in grams
GFP	GFillPeriod, GfillP,	Plant	Grain filling period	GFILLPERIOD_pct	Grain filling period	DS65-DS87	Phenological traits	Time period between anthesis (ds65) and maturity (ds87).		%
SN	SNO, SpkNO, SpkNo	Spike	Number	SNO_spk_m2	Spike number per unit area at physiological maturity	DS75-DS89	Agronomical traits	Number of spikes (fertile culms) per unit area, sample or plant.	Ear number	spike/m2
PH	PlntHt, PHt	Plant	Height	PH_cm	Plant height	DS75-DS89	Agronomical traits	Height of plant from ground to top of spike, excluding awns.		cm
Hd	Head, Heading, H	Plant	Heading time	DTH_days, DTH, HEAD, DAYSHD	Heading time	Heading (spike emergence)(DS55)	Phenological traits	Heading time extends from the time of emergence of the tip of the spike from the flag leaf sheath to when the spike has completely emerged but has not yet started to flower.		day
Mat	Mt, M, Maturity	Plant	Maturity time	DTM_days, DTM, DAYSMT, MAT	Maturity time	Physiological maturity (DS87 approx.)	Phenological traits	Maturity time starts at hard dough stage (ds87) often called physiological maturity.		day
TTH		Plant	Heading thermal time		Heading thermal time	Heading (spike emergence)(DS55)	Phenological traits	Thermal Time from emergence to Heading (GS55).		°C day
TTM		Plant	Physiological maturity thermal time		Physiological maturity thermal time	Physiological maturity (DS87 approx.)	Phenological traits	Thermal Time from emergence to Physiological Maturity (GS87).		°C day
